# Supplementary material for: GLP-1 enhances hyperpolarization-activated currents of mouse cerebellar Purkinje cell in vitro
Source: Front Mol Neurosci. 2023 Apr 5;16:1126447. doi: 10.3389/fnmol.2023.1126447 (PMC10113493; doi:10.3389/fnmol.2023.1126447)
Supplement: Supplementary file 1 [file Data_Sheet_1.ZIP]

Archive with 22 entries (22 files):
- Data0000.dat
- Data0001.dat
- Data0002.dat
- Data0003.dat
- Data0004.dat
- Data0005.dat
- Data0007.dat
- Data0008.dat
- Data0009.dat
- Data0010.dat
- Data0011.dat
- Data0012.dat
- Data0013.dat
- Data0014.dat
- Data0015.dat
- Data0016.dat
- Data0017.dat
- Data0018.dat
- Data0019.dat
- Data0020.dat
- Index.dat
- Slidedat.ini
