# Supplementary material for: GLP-1 enhances hyperpolarization-activated currents of mouse cerebellar Purkinje cell in vitro
Source: Front Mol Neurosci. 2023 Apr 5;16:1126447. doi: 10.3389/fnmol.2023.1126447 (PMC10113493; doi:10.3389/fnmol.2023.1126447)
Supplement: Supplementary file 1 [file Data_Sheet_1.ZIP › Data0005.dat]

01.02B105726010844339A7B5C4193348333D0000005000000000000000000000000000000000000000000000000000000000000000000000000000000000000000000000000000000000000000000000000000000000000000000000000000000000000000000000000000000000000000000000000000000000000000000000000000000000000000000000000000000000000<scaninfo>
  <data>
    <scaninfo XImagePos="16" YImagePos="60" ZImagePos="0" XMotorPos="12626" YMotorPos="54702" ZMotorPos="2000" FineFocusRange="none" CoarseFocusRange="none" ObjectLevel="none" OpticalFocusLevel="2000" FocusingType="Unfocused" Neighbours="none" NeighbourCoarsePoint="none"/>
  </data>
</scaninfo>
<scaninfo>
  <data>
    <scaninfo XImagePos="16" YImagePos="62" ZImagePos="0" XMotorPos="12626" YMotorPos="55762" ZMotorPos="2000" FineFocusRange="none" CoarseFocusRange="none" ObjectLevel="none" OpticalFocusLevel="2000" FocusingType="Unfocused" Neighbours="none" NeighbourCoarsePoint="none"/>
  </data>
</scaninfo>
<scaninfo>
  <data>
    <scaninfo XImagePos="16" YImagePos="61" ZImagePos="0" XMotorPos="12626" YMotorPos="55232" ZMotorPos="2000" FineFocusRange="none" CoarseFocusRange="none" ObjectLevel="none" OpticalFocusLevel="2000" FocusingType="Unfocused" Neighbours="none" NeighbourCoarsePoint="none"/>
  </data>
</scaninfo>
<scaninfo>
  <data>
    <scaninfo XImagePos="15" YImagePos="60" ZImagePos="0" XMotorPos="11988" YMotorPos="54702" ZMotorPos="2000" FineFocusRange="none" CoarseFocusRange="none" ObjectLevel="none" OpticalFocusLevel="2000" FocusingType="OptWholeRange" Neighbours="none" NeighbourCoarsePoint="none"/>
  </data>
</scaninfo>
<scaninfo>
  <data>
    <scaninfo XImagePos="15" YImagePos="61" ZImagePos="0" XMotorPos="11988" YMotorPos="55232" ZMotorPos="2000" FineFocusRange="none" CoarseFocusRange="none" ObjectLevel="none" OpticalFocusLevel="2000" FocusingType="Unfocused" Neighbours="none" NeighbourCoarsePoint="none"/>
  </data>
</scaninfo>
<scaninfo>
  <data>
    <scaninfo XImagePos="16" YImagePos="64" ZImagePos="0" XMotorPos="12626" YMotorPos="56822" ZMotorPos="2000" FineFocusRange="none" CoarseFocusRange="none" ObjectLevel="none" OpticalFocusLevel="2000" FocusingType="Unfocused" Neighbours="none" NeighbourCoarsePoint="none"/>
  </data>
</scaninfo>
<scaninfo>
  <data>
    <scaninfo XImagePos="15" YImagePos="62" ZImagePos="0" XMotorPos="11988" YMotorPos="55762" ZMotorPos="2000" FineFocusRange="none" CoarseFocusRange="none" ObjectLevel="none" OpticalFocusLevel="2000" FocusingType="Unfocused" Neighbours="none" NeighbourCoarsePoint="none"/>
  </data>
</scaninfo>
<scaninfo>
  <data>
    <scaninfo XImagePos="16" YImagePos="63" ZImagePos="0" XMotorPos="12626" YMotorPos="56292" ZMotorPos="2000" FineFocusRange="none" CoarseFocusRange="none" ObjectLevel="none" OpticalFocusLevel="2000" FocusingType="Unfocused" Neighbours="none" NeighbourCoarsePoint="none"/>
  </data>
</scaninfo>
<scaninfo>
  <data>
    <scaninfo XImagePos="15" YImagePos="63" ZImagePos="0" XMotorPos="11988" YMotorPos="56292" ZMotorPos="2000" FineFocusRange="none" CoarseFocusRange="none" ObjectLevel="none" OpticalFocusLevel="2000" FocusingType="Unfocused" Neighbours="none" NeighbourCoarsePoint="none"/>
  </data>
</scaninfo>
<scaninfo>
  <data>
    <scaninfo XImagePos="16" YImagePos="65" ZImagePos="0" XMotorPos="12626" YMotorPos="57352" ZMotorPos="2000" FineFocusRange="none" CoarseFocusRange="none" ObjectLevel="none" OpticalFocusLevel="2000" FocusingType="Unfocused" Neighbours="none" NeighbourCoarsePoint="none"/>
  </data>
</scaninfo>
<scaninfo>
  <data>
    <scaninfo XImagePos="15" YImagePos="64" ZImagePos="0" XMotorPos="11988" YMotorPos="56822" ZMotorPos="2000" FineFocusRange="none" CoarseFocusRange="none" ObjectLevel="none" OpticalFocusLevel="2000" FocusingType="Unfocused" Neighbours="none" NeighbourCoarsePoint="none"/>
  </data>
</scaninfo>
<scaninfo>
  <data>
    <scaninfo XImagePos="16" YImagePos="66" ZImagePos="0" XMotorPos="12626" YMotorPos="57882" ZMotorPos="2000" FineFocusRange="none" CoarseFocusRange="none" ObjectLevel="none" OpticalFocusLevel="2000" FocusingType="Unfocused" Neighbours="none" NeighbourCoarsePoint="none"/>
  </data>
</scaninfo>
<scaninfo>
  <data>
    <scaninfo XImagePos="16" YImagePos="67" ZImagePos="0" XMotorPos="12626" YMotorPos="58412" ZMotorPos="2000" FineFocusRange="none" CoarseFocusRange="none" ObjectLevel="none" OpticalFocusLevel="2000" FocusingType="Unfocused" Neighbours="none" NeighbourCoarsePoint="none"/>
  </data>
</scaninfo>
<scaninfo>
  <data>
    <scaninfo XImagePos="16" YImagePos="68" ZImagePos="0" XMotorPos="12626" YMotorPos="58942" ZMotorPos="2000" FineFocusRange="none" CoarseFocusRange="none" ObjectLevel="none" OpticalFocusLevel="2000" FocusingType="Unfocused" Neighbours="none" NeighbourCoarsePoint="none"/>
  </data>
</scaninfo>
<scaninfo>
  <data>
    <scaninfo XImagePos="17" YImagePos="69" ZImagePos="0" XMotorPos="13264" YMotorPos="59472" ZMotorPos="2000" FineFocusRange="none" CoarseFocusRange="none" ObjectLevel="none" OpticalFocusLevel="2000" FocusingType="Unfocused" Neighbours="none" NeighbourCoarsePoint="none"/>
  </data>
</scaninfo>
<scaninfo>
  <data>
    <scaninfo XImagePos="17" YImagePos="70" ZImagePos="0" XMotorPos="13264" YMotorPos="60002" ZMotorPos="2000" FineFocusRange="none" CoarseFocusRange="none" ObjectLevel="none" OpticalFocusLevel="2000" FocusingType="Unfocused" Neighbours="none" NeighbourCoarsePoint="none"/>
  </data>
</scaninfo>
<scaninfo>
  <data>
    <scaninfo XImagePos="17" YImagePos="66" ZImagePos="0" XMotorPos="13264" YMotorPos="57882" ZMotorPos="2000" FineFocusRange="none" CoarseFocusRange="none" ObjectLevel="none" OpticalFocusLevel="2000" FocusingType="Unfocused" Neighbours="none" NeighbourCoarsePoint="none"/>
  </data>
</scaninfo>
<scaninfo>
  <data>
    <scaninfo XImagePos="17" YImagePos="67" ZImagePos="0" XMotorPos="13264" YMotorPos="58412" ZMotorPos="2000" FineFocusRange="none" CoarseFocusRange="none" ObjectLevel="none" OpticalFocusLevel="2000" FocusingType="Unfocused" Neighbours="none" NeighbourCoarsePoint="none"/>
  </data>
</scaninfo>
<scaninfo>
  <data>
    <scaninfo XImagePos="17" YImagePos="68" ZImagePos="0" XMotorPos="13264" YMotorPos="58942" ZMotorPos="2000" FineFocusRange="none" CoarseFocusRange="none" ObjectLevel="none" OpticalFocusLevel="2000" FocusingType="Unfocused" Neighbours="none" NeighbourCoarsePoint="none"/>
  </data>
</scaninfo>
<scaninfo>
  <data>
    <scaninfo XImagePos="17" YImagePos="65" ZImagePos="0" XMotorPos="13264" YMotorPos="57352" ZMotorPos="2000" FineFocusRange="none" CoarseFocusRange="none" ObjectLevel="none" OpticalFocusLevel="2000" FocusingType="Unfocused" Neighbours="none" NeighbourCoarsePoint="none"/>
  </data>
</scaninfo>
<scaninfo>
  <data>
    <scaninfo XImagePos="17" YImagePos="60" ZImagePos="0" XMotorPos="13264" YMotorPos="54702" ZMotorPos="2000" FineFocusRange="none" CoarseFocusRange="none" ObjectLevel="none" OpticalFocusLevel="2000" FocusingType="Unfocused" Neighbours="none" NeighbourCoarsePoint="none"/>
  </data>
</scaninfo>
<scaninfo>
  <data>
    <scaninfo XImagePos="17" YImagePos="61" ZImagePos="0" XMotorPos="13264" YMotorPos="55232" ZMotorPos="2000" FineFocusRange="none" CoarseFocusRange="none" ObjectLevel="none" OpticalFocusLevel="2000" FocusingType="Unfocused" Neighbours="none" NeighbourCoarsePoint="none"/>
  </data>
</scaninfo>
<scaninfo>
  <data>
    <scaninfo XImagePos="18" YImagePos="59" ZImagePos="0" XMotorPos="13902" YMotorPos="54172" ZMotorPos="2000" FineFocusRange="none" CoarseFocusRange="none" ObjectLevel="none" OpticalFocusLevel="2000" FocusingType="Unfocused" Neighbours="none" NeighbourCoarsePoint="none"/>
  </data>
</scaninfo>
<scaninfo>
  <data>
    <scaninfo XImagePos="18" YImagePos="60" ZImagePos="0" XMotorPos="13902" YMotorPos="54702" ZMotorPos="2000" FineFocusRange="none" CoarseFocusRange="none" ObjectLevel="none" OpticalFocusLevel="2000" FocusingType="OptWholeRange" Neighbours="none" NeighbourCoarsePoint="none"/>
  </data>
</scaninfo>
<scaninfo>
  <data>
    <scaninfo XImagePos="17" YImagePos="59" ZImagePos="0" XMotorPos="13264" YMotorPos="54172" ZMotorPos="2000" FineFocusRange="none" CoarseFocusRange="none" ObjectLevel="none" OpticalFocusLevel="2000" FocusingType="Unfocused" Neighbours="none" NeighbourCoarsePoint="none"/>
  </data>
</scaninfo>
<scaninfo>
  <data>
    <scaninfo XImagePos="18" YImagePos="61" ZImagePos="0" XMotorPos="13902" YMotorPos="55232" ZMotorPos="2000" FineFocusRange="none" CoarseFocusRange="none" ObjectLevel="none" OpticalFocusLevel="2000" FocusingType="Unfocused" Neighbours="none" NeighbourCoarsePoint="none"/>
  </data>
</scaninfo>
<scaninfo>
  <data>
    <scaninfo XImagePos="18" YImagePos="62" ZImagePos="0" XMotorPos="13902" YMotorPos="55762" ZMotorPos="2000" FineFocusRange="none" CoarseFocusRange="none" ObjectLevel="none" OpticalFocusLevel="2000" FocusingType="Unfocused" Neighbours="none" NeighbourCoarsePoint="none"/>
  </data>
</scaninfo>
<scaninfo>
  <data>
    <scaninfo XImagePos="17" YImagePos="64" ZImagePos="0" XMotorPos="13264" YMotorPos="56822" ZMotorPos="2000" FineFocusRange="none" CoarseFocusRange="none" ObjectLevel="none" OpticalFocusLevel="2000" FocusingType="Unfocused" Neighbours="none" NeighbourCoarsePoint="none"/>
  </data>
</scaninfo>
<scaninfo>
  <data>
    <scaninfo XImagePos="17" YImagePos="63" ZImagePos="0" XMotorPos="13264" YMotorPos="56292" ZMotorPos="2000" FineFocusRange="none" CoarseFocusRange="none" ObjectLevel="none" OpticalFocusLevel="2000" FocusingType="Unfocused" Neighbours="none" NeighbourCoarsePoint="none"/>
  </data>
</scaninfo>
<scaninfo>
  <data>
    <scaninfo XImagePos="17" YImagePos="62" ZImagePos="0" XMotorPos="13264" YMotorPos="55762" ZMotorPos="2000" FineFocusRange="none" CoarseFocusRange="none" ObjectLevel="none" OpticalFocusLevel="2000" FocusingType="Unfocused" Neighbours="none" NeighbourCoarsePoint="none"/>
  </data>
</scaninfo>
<scaninfo>
  <data>
    <scaninfo XImagePos="18" YImagePos="66" ZImagePos="0" XMotorPos="13902" YMotorPos="57882" ZMotorPos="2000" FineFocusRange="none" CoarseFocusRange="none" ObjectLevel="none" OpticalFocusLevel="2000" FocusingType="Unfocused" Neighbours="none" NeighbourCoarsePoint="none"/>
  </data>
</scaninfo>
<scaninfo>
  <data>
    <scaninfo XImagePos="18" YImagePos="63" ZImagePos="0" XMotorPos="13902" YMotorPos="56292" ZMotorPos="2000" FineFocusRange="none" CoarseFocusRange="none" ObjectLevel="none" OpticalFocusLevel="2000" FocusingType="Unfocused" Neighbours="none" NeighbourCoarsePoint="none"/>
  </data>
</scaninfo>
<scaninfo>
  <data>
    <scaninfo XImagePos="18" YImagePos="64" ZImagePos="0" XMotorPos="13902" YMotorPos="56822" ZMotorPos="2000" FineFocusRange="none" CoarseFocusRange="none" ObjectLevel="none" OpticalFocusLevel="2000" FocusingType="OptWholeRange" Neighbours="none" NeighbourCoarsePoint="none"/>
  </data>
</scaninfo>
<scaninfo>
  <data>
    <scaninfo XImagePos="18" YImagePos="65" ZImagePos="0" XMotorPos="13902" YMotorPos="57352" ZMotorPos="2000" FineFocusRange="none" CoarseFocusRange="none" ObjectLevel="none" OpticalFocusLevel="2000" FocusingType="Unfocused" Neighbours="none" NeighbourCoarsePoint="none"/>
  </data>
</scaninfo>
<scaninfo>
  <data>
    <scaninfo XImagePos="18" YImagePos="67" ZImagePos="0" XMotorPos="13902" YMotorPos="58412" ZMotorPos="2000" FineFocusRange="none" CoarseFocusRange="none" ObjectLevel="none" OpticalFocusLevel="2000" FocusingType="Unfocused" Neighbours="none" NeighbourCoarsePoint="none"/>
  </data>
</scaninfo>
<scaninfo>
  <data>
    <scaninfo XImagePos="18" YImagePos="69" ZImagePos="0" XMotorPos="13902" YMotorPos="59472" ZMotorPos="2000" FineFocusRange="none" CoarseFocusRange="none" ObjectLevel="none" OpticalFocusLevel="2000" FocusingType="OptPartialRange" Neighbours="none" NeighbourCoarsePoint="none"/>
  </data>
</scaninfo>
<scaninfo>
  <data>
    <scaninfo XImagePos="18" YImagePos="68" ZImagePos="0" XMotorPos="13902" YMotorPos="58942" ZMotorPos="2000" FineFocusRange="none" CoarseFocusRange="none" ObjectLevel="none" OpticalFocusLevel="2000" FocusingType="Unfocused" Neighbours="none" NeighbourCoarsePoint="none"/>
  </data>
</scaninfo>
<scaninfo>
  <data>
    <scaninfo XImagePos="18" YImagePos="70" ZImagePos="0" XMotorPos="13902" YMotorPos="60002" ZMotorPos="2000" FineFocusRange="none" CoarseFocusRange="none" ObjectLevel="none" OpticalFocusLevel="2000" FocusingType="Unfocused" Neighbours="none" NeighbourCoarsePoint="none"/>
  </data>
</scaninfo>
<scaninfo>
  <data>
    <scaninfo XImagePos="19" YImagePos="70" ZImagePos="0" XMotorPos="14540" YMotorPos="60002" ZMotorPos="2000" FineFocusRange="none" CoarseFocusRange="none" ObjectLevel="none" OpticalFocusLevel="2000" FocusingType="Unfocused" Neighbours="none" NeighbourCoarsePoint="none"/>
  </data>
</scaninfo>
<scaninfo>
  <data>
    <scaninfo XImagePos="19" YImagePos="69" ZImagePos="0" XMotorPos="14540" YMotorPos="59472" ZMotorPos="2000" FineFocusRange="none" CoarseFocusRange="none" ObjectLevel="none" OpticalFocusLevel="2000" FocusingType="Unfocused" Neighbours="none" NeighbourCoarsePoint="none"/>
  </data>
</scaninfo>
<scaninfo>
  <data>
    <scaninfo XImagePos="19" YImagePos="67" ZImagePos="0" XMotorPos="14540" YMotorPos="58412" ZMotorPos="2000" FineFocusRange="none" CoarseFocusRange="none" ObjectLevel="none" OpticalFocusLevel="2000" FocusingType="Unfocused" Neighbours="none" NeighbourCoarsePoint="none"/>
  </data>
</scaninfo>
<scaninfo>
  <data>
    <scaninfo XImagePos="19" YImagePos="68" ZImagePos="0" XMotorPos="14540" YMotorPos="58942" ZMotorPos="2000" FineFocusRange="none" CoarseFocusRange="none" ObjectLevel="none" OpticalFocusLevel="2000" FocusingType="Unfocused" Neighbours="none" NeighbourCoarsePoint="none"/>
  </data>
</scaninfo>
<scaninfo>
  <data>
    <scaninfo XImagePos="19" YImagePos="63" ZImagePos="0" XMotorPos="14540" YMotorPos="56292" ZMotorPos="2000" FineFocusRange="none" CoarseFocusRange="none" ObjectLevel="none" OpticalFocusLevel="2000" FocusingType="Unfocused" Neighbours="none" NeighbourCoarsePoint="none"/>
  </data>
</scaninfo>
<scaninfo>
  <data>
    <scaninfo XImagePos="19" YImagePos="66" ZImagePos="0" XMotorPos="14540" YMotorPos="57882" ZMotorPos="2000" FineFocusRange="none" CoarseFocusRange="none" ObjectLevel="none" OpticalFocusLevel="2000" FocusingType="Unfocused" Neighbours="none" NeighbourCoarsePoint="none"/>
  </data>
</scaninfo>
<scaninfo>
  <data>
    <scaninfo XImagePos="19" YImagePos="64" ZImagePos="0" XMotorPos="14540" YMotorPos="56822" ZMotorPos="2000" FineFocusRange="none" CoarseFocusRange="none" ObjectLevel="none" OpticalFocusLevel="2000" FocusingType="Unfocused" Neighbours="none" NeighbourCoarsePoint="none"/>
  </data>
</scaninfo>
<scaninfo>
  <data>
    <scaninfo XImagePos="19" YImagePos="65" ZImagePos="0" XMotorPos="14540" YMotorPos="57352" ZMotorPos="2000" FineFocusRange="none" CoarseFocusRange="none" ObjectLevel="none" OpticalFocusLevel="2000" FocusingType="Unfocused" Neighbours="none" NeighbourCoarsePoint="none"/>
  </data>
</scaninfo>
<scaninfo>
  <data>
    <scaninfo XImagePos="19" YImagePos="61" ZImagePos="0" XMotorPos="14540" YMotorPos="55232" ZMotorPos="2000" FineFocusRange="none" CoarseFocusRange="none" ObjectLevel="none" OpticalFocusLevel="2000" FocusingType="Unfocused" Neighbours="none" NeighbourCoarsePoint="none"/>
  </data>
</scaninfo>
<scaninfo>
  <data>
    <scaninfo XImagePos="19" YImagePos="62" ZImagePos="0" XMotorPos="14540" YMotorPos="55762" ZMotorPos="2000" FineFocusRange="none" CoarseFocusRange="none" ObjectLevel="none" OpticalFocusLevel="2000" FocusingType="Unfocused" Neighbours="none" NeighbourCoarsePoint="none"/>
  </data>
</scaninfo>
<scaninfo>
  <data>
    <scaninfo XImagePos="19" YImagePos="59" ZImagePos="0" XMotorPos="14540" YMotorPos="54172" ZMotorPos="2000" FineFocusRange="none" CoarseFocusRange="none" ObjectLevel="none" OpticalFocusLevel="2000" FocusingType="Unfocused" Neighbours="none" NeighbourCoarsePoint="none"/>
  </data>
</scaninfo>
<scaninfo>
  <data>
    <scaninfo XImagePos="19" YImagePos="60" ZImagePos="0" XMotorPos="14540" YMotorPos="54702" ZMotorPos="2000" FineFocusRange="none" CoarseFocusRange="none" ObjectLevel="none" OpticalFocusLevel="2000" FocusingType="Unfocused" Neighbours="none" NeighbourCoarsePoint="none"/>
  </data>
</scaninfo>
<scaninfo>
  <data>
    <scaninfo XImagePos="20" YImagePos="61" ZImagePos="0" XMotorPos="15178" YMotorPos="55232" ZMotorPos="2000" FineFocusRange="none" CoarseFocusRange="none" ObjectLevel="none" OpticalFocusLevel="2000" FocusingType="Unfocused" Neighbours="none" NeighbourCoarsePoint="none"/>
  </data>
</scaninfo>
<scaninfo>
  <data>
    <scaninfo XImagePos="20" YImagePos="60" ZImagePos="0" XMotorPos="15178" YMotorPos="54702" ZMotorPos="2000" FineFocusRange="none" CoarseFocusRange="none" ObjectLevel="none" OpticalFocusLevel="2000" FocusingType="Unfocused" Neighbours="none" NeighbourCoarsePoint="none"/>
  </data>
</scaninfo>
<scaninfo>
  <data>
    <scaninfo XImagePos="20" YImagePos="65" ZImagePos="0" XMotorPos="15178" YMotorPos="57352" ZMotorPos="2000" FineFocusRange="none" CoarseFocusRange="none" ObjectLevel="none" OpticalFocusLevel="2000" FocusingType="Unfocused" Neighbours="none" NeighbourCoarsePoint="none"/>
  </data>
</scaninfo>
<scaninfo>
  <data>
    <scaninfo XImagePos="20" YImagePos="69" ZImagePos="0" XMotorPos="15178" YMotorPos="59472" ZMotorPos="2000" FineFocusRange="none" CoarseFocusRange="none" ObjectLevel="none" OpticalFocusLevel="2000" FocusingType="Unfocused" Neighbours="none" NeighbourCoarsePoint="none"/>
  </data>
</scaninfo>
<scaninfo>
  <data>
    <scaninfo XImagePos="20" YImagePos="62" ZImagePos="0" XMotorPos="15178" YMotorPos="55762" ZMotorPos="2000" FineFocusRange="none" CoarseFocusRange="none" ObjectLevel="none" OpticalFocusLevel="2000" FocusingType="Unfocused" Neighbours="none" NeighbourCoarsePoint="none"/>
  </data>
</scaninfo>
<scaninfo>
  <data>
    <scaninfo XImagePos="21" YImagePos="68" ZImagePos="0" XMotorPos="15816" YMotorPos="58942" ZMotorPos="2000" FineFocusRange="none" CoarseFocusRange="none" ObjectLevel="none" OpticalFocusLevel="2000" FocusingType="Unfocused" Neighbours="none" NeighbourCoarsePoint="none"/>
  </data>
</scaninfo>
<scaninfo>
  <data>
    <scaninfo XImagePos="21" YImagePos="66" ZImagePos="0" XMotorPos="15816" YMotorPos="57882" ZMotorPos="2000" FineFocusRange="none" CoarseFocusRange="none" ObjectLevel="none" OpticalFocusLevel="2000" FocusingType="Unfocused" Neighbours="none" NeighbourCoarsePoint="none"/>
  </data>
</scaninfo>
<scaninfo>
  <data>
    <scaninfo XImagePos="20" YImagePos="63" ZImagePos="0" XMotorPos="15178" YMotorPos="56292" ZMotorPos="2000" FineFocusRange="none" CoarseFocusRange="none" ObjectLevel="none" OpticalFocusLevel="2000" FocusingType="Unfocused" Neighbours="none" NeighbourCoarsePoint="none"/>
  </data>
</scaninfo>
<scaninfo>
  <data>
    <scaninfo XImagePos="20" YImagePos="64" ZImagePos="0" XMotorPos="15178" YMotorPos="56822" ZMotorPos="2000" FineFocusRange="none" CoarseFocusRange="none" ObjectLevel="none" OpticalFocusLevel="2000" FocusingType="Unfocused" Neighbours="none" NeighbourCoarsePoint="none"/>
  </data>
</scaninfo>
<scaninfo>
  <data>
    <scaninfo XImagePos="21" YImagePos="65" ZImagePos="0" XMotorPos="15816" YMotorPos="57352" ZMotorPos="2000" FineFocusRange="none" CoarseFocusRange="none" ObjectLevel="none" OpticalFocusLevel="2000" FocusingType="Unfocused" Neighbours="none" NeighbourCoarsePoint="none"/>
  </data>
</scaninfo>
<scaninfo>
  <data>
    <scaninfo XImagePos="20" YImagePos="66" ZImagePos="0" XMotorPos="15178" YMotorPos="57882" ZMotorPos="2000" FineFocusRange="none" CoarseFocusRange="none" ObjectLevel="none" OpticalFocusLevel="2000" FocusingType="Unfocused" Neighbours="none" NeighbourCoarsePoint="none"/>
  </data>
</scaninfo>
<scaninfo>
  <data>
    <scaninfo XImagePos="21" YImagePos="67" ZImagePos="0" XMotorPos="15816" YMotorPos="58412" ZMotorPos="2000" FineFocusRange="none" CoarseFocusRange="none" ObjectLevel="none" OpticalFocusLevel="2000" FocusingType="Unfocused" Neighbours="none" NeighbourCoarsePoint="none"/>
  </data>
</scaninfo>
<scaninfo>
  <data>
    <scaninfo XImagePos="20" YImagePos="67" ZImagePos="0" XMotorPos="15178" YMotorPos="58412" ZMotorPos="2000" FineFocusRange="none" CoarseFocusRange="none" ObjectLevel="none" OpticalFocusLevel="2000" FocusingType="Unfocused" Neighbours="none" NeighbourCoarsePoint="none"/>
  </data>
</scaninfo>
<scaninfo>
  <data>
    <scaninfo XImagePos="20" YImagePos="68" ZImagePos="0" XMotorPos="15178" YMotorPos="58942" ZMotorPos="2000" FineFocusRange="none" CoarseFocusRange="none" ObjectLevel="none" OpticalFocusLevel="2000" FocusingType="Unfocused" Neighbours="none" NeighbourCoarsePoint="none"/>
  </data>
</scaninfo>
<scaninfo>
  <data>
    <scaninfo XImagePos="21" YImagePos="63" ZImagePos="0" XMotorPos="15816" YMotorPos="56292" ZMotorPos="2000" FineFocusRange="none" CoarseFocusRange="none" ObjectLevel="none" OpticalFocusLevel="2000" FocusingType="Unfocused" Neighbours="none" NeighbourCoarsePoint="none"/>
  </data>
</scaninfo>
<scaninfo>
  <data>
    <scaninfo XImagePos="21" YImagePos="61" ZImagePos="0" XMotorPos="15816" YMotorPos="55232" ZMotorPos="2000" FineFocusRange="none" CoarseFocusRange="none" ObjectLevel="none" OpticalFocusLevel="2000" FocusingType="Unfocused" Neighbours="none" NeighbourCoarsePoint="none"/>
  </data>
</scaninfo>
<scaninfo>
  <data>
    <scaninfo XImagePos="21" YImagePos="64" ZImagePos="0" XMotorPos="15816" YMotorPos="56822" ZMotorPos="2000" FineFocusRange="none" CoarseFocusRange="none" ObjectLevel="none" OpticalFocusLevel="2000" FocusingType="Unfocused" Neighbours="none" NeighbourCoarsePoint="none"/>
  </data>
</scaninfo>
<scaninfo>
  <data>
    <scaninfo XImagePos="21" YImagePos="62" ZImagePos="0" XMotorPos="15816" YMotorPos="55762" ZMotorPos="2000" FineFocusRange="none" CoarseFocusRange="none" ObjectLevel="none" OpticalFocusLevel="2000" FocusingType="Unfocused" Neighbours="none" NeighbourCoarsePoint="none"/>
  </data>
</scaninfo>
