# Supplementary material for: GLP-1 enhances hyperpolarization-activated currents of mouse cerebellar Purkinje cell in vitro
Source: Front Mol Neurosci. 2023 Apr 5;16:1126447. doi: 10.3389/fnmol.2023.1126447 (PMC10113493; doi:10.3389/fnmol.2023.1126447)
Supplement: Supplementary file 1 [file Data_Sheet_1.ZIP › Data0020.dat]

01.02B105726010844339A7B5C4193348333D0000020000000000000000000000000000000000000000000000000000000000000000000000000000000000000000000000000000000000000000000000000000000000000000000000000000000000000000000000000000000000000000000000000000000000000000000000000000000000000000000000000000000000000 
