# Supplementary material for: GLP-1 enhances hyperpolarization-activated currents of mouse cerebellar Purkinje cell in vitro
Source: Front Mol Neurosci. 2023 Apr 5;16:1126447. doi: 10.3389/fnmol.2023.1126447 (PMC10113493; doi:10.3389/fnmol.2023.1126447)
Supplement: Supplementary file 1 [file Data_Sheet_1.ZIP › Slidedat.ini]

[GENERAL]
SLIDE_VERSION = 01.03
SLIDE_NAME = slide-2022-04-06T08-02-30-R1-S2
PROJECT_NAME = Pannoramic Slide Scanner
SLIDE_ID = B105726010844339A7B5C4193348333D
IMAGENUMBER_X = 288
IMAGENUMBER_Y = 768
SLIDE_CREATION_FINISHED = True
CURRENT_SLIDE_VERSION = 2.5
IMAGE_OVERLAP_MICROMETERS_X = 0
IMAGE_OVERLAP_MICROMETERS_Y = 0
SLIDE_POSITION_X = 2100
SLIDE_POSITION_Y = 22638
SLIDE_CONTENT = DIGITAL_SLIDE
SLIDE_UTC_CREATIONDATETIME = 06/04/2022 00:02:36
SLIDE_CREATIONDATETIME = 06/04/2022 08:02:36
VIMSLIDE_CAMERA_REAL_BITDEPTH = 16
CONFOCAL = NO
DISK_POSITION = 0
FOCUS_MAP = AUTO
FOCUS_LIMIT = ENABLED
FOCUS_LIMIT_LO = 1990
FOCUS_LIMIT_UP = 2000
FLAT_FIELD_CORRECTION = ENABLED
COMPENSATION_ALGORITHM = Intensity reducing
EXTENDED_FOCUS_ALGORITHM = AVG
VIMSLIDE_SLIDE_BITDEPTH = 8
CAMERA_TYPE = Point Grey GS3-U3-51S5M-C
ADAPTER_SIZE = 0.63
OPTOVAR_SIZE = 1
OBJECTIVE_MAGNIFICATION = 20
OBJECTIVE_NAME = Plan-Apochromat
SLIDE_TYPE = SLIDE_TYPE_FLUORESCENCE
SCANNING_ALGORITM = 1
FOCUS_PLANE_FINDING_STEP = 3
FOCUS_MAP_CREATING_STEP = 5
MAXIMUM_EXPOSURE_TIME = 2000000
FUCUSING_TYPE = 2
CameraImageDivisionsPerSide = 8
DECONVOLUTED = NO
SLIDE_IS_DOUBLE_WIDE = False
[HIERARCHICAL]
INDEXFILE = Index.dat
PAGEELEMENTCOUNT = 128
PAGELENGTH = 2048
HIER_COUNT = 4
NONHIER_COUNT = 4
HIER_0_NAME = Slide zoom level
HIER_0_COUNT = 9
HIER_0_DEFAULT = 0
HIER_0_SECTION = LAYER_0_SECTION
HIER_0_VAL_0 = ZoomLevel_0
HIER_0_VAL_0_SECTION = LAYER_0_LEVEL_0_SECTION
HIER_0_VAL_1 = ZoomLevel_1
HIER_0_VAL_1_SECTION = LAYER_0_LEVEL_1_SECTION
HIER_0_VAL_2 = ZoomLevel_2
HIER_0_VAL_2_SECTION = LAYER_0_LEVEL_2_SECTION
HIER_0_VAL_3 = ZoomLevel_3
HIER_0_VAL_3_SECTION = LAYER_0_LEVEL_3_SECTION
HIER_0_VAL_4 = ZoomLevel_4
HIER_0_VAL_4_SECTION = LAYER_0_LEVEL_4_SECTION
HIER_0_VAL_5 = ZoomLevel_5
HIER_0_VAL_5_SECTION = LAYER_0_LEVEL_5_SECTION
HIER_0_VAL_6 = ZoomLevel_6
HIER_0_VAL_6_SECTION = LAYER_0_LEVEL_6_SECTION
HIER_0_VAL_7 = ZoomLevel_7
HIER_0_VAL_7_SECTION = LAYER_0_LEVEL_7_SECTION
HIER_0_VAL_8 = ZoomLevel_8
HIER_0_VAL_8_SECTION = LAYER_0_LEVEL_8_SECTION
HIER_1_NAME = Slide filter level
HIER_1_COUNT = 2
HIER_1_DEFAULT = 0
HIER_1_SECTION = LAYER_1_SECTION
HIER_1_VAL_0 = FilterLevel_0
HIER_1_VAL_0_SECTION = LAYER_1_LEVEL_0_SECTION
HIER_1_VAL_1 = FilterLevel_1
HIER_1_VAL_1_SECTION = LAYER_1_LEVEL_1_SECTION
HIER_2_NAME = Microscope focus level
HIER_2_COUNT = 1
HIER_2_DEFAULT = 0
HIER_2_SECTION = LAYER_2_SECTION
HIER_2_VAL_0 = ExtFocusLevel
HIER_2_VAL_0_SECTION = LAYER_2_LEVEL_0_SECTION
HIER_3_NAME = Scan info layer
HIER_3_COUNT = 2
HIER_3_DEFAULT = 0
HIER_3_SECTION = LAYER_3_SECTION
HIER_3_VAL_0 = ScanInfoLayer_DefaultLevel
HIER_3_VAL_0_SECTION = LAYER_3_LEVEL_0_SECTION
HIER_3_VAL_1 = ScanInfoLayer_XMLInfoLevel
HIER_3_VAL_1_SECTION = LAYER_3_LEVEL_1_SECTION
NONHIER_0_NAME = Scan data layer
NONHIER_0_COUNT = 11
NONHIER_0_SECTION = NONHIERLAYER_0_SECTION
NONHIER_0_VAL_0 = ScanDataLayer_ScanMap
NONHIER_0_VAL_0_SECTION = NONHIERLAYER_0_LEVEL_0_SECTION
NONHIER_0_VAL_0_IMAGENUMBER_X = 1
NONHIER_0_VAL_0_IMAGENUMBER_Y = 1
NONHIER_0_VAL_1 = ScanDataLayer_XMLInfoHeader
NONHIER_0_VAL_1_SECTION = NONHIERLAYER_0_LEVEL_1_SECTION
NONHIER_0_VAL_1_IMAGENUMBER_X = 1
NONHIER_0_VAL_1_IMAGENUMBER_Y = 1
NONHIER_0_VAL_2 = ScanDataLayer_SlideThumbnail
NONHIER_0_VAL_2_SECTION = NONHIERLAYER_0_LEVEL_2_SECTION
NONHIER_0_VAL_2_IMAGENUMBER_X = 1
NONHIER_0_VAL_2_IMAGENUMBER_Y = 1
NONHIER_0_VAL_3 = ScanDataLayer_SlideBarcode
NONHIER_0_VAL_3_SECTION = NONHIERLAYER_0_LEVEL_3_SECTION
NONHIER_0_VAL_3_IMAGENUMBER_X = 1
NONHIER_0_VAL_3_IMAGENUMBER_Y = 1
NONHIER_0_VAL_4 = ScanDataLayer_SlidePreview
NONHIER_0_VAL_4_SECTION = NONHIERLAYER_0_LEVEL_4_SECTION
NONHIER_0_VAL_4_IMAGENUMBER_X = 1
NONHIER_0_VAL_4_IMAGENUMBER_Y = 1
NONHIER_0_VAL_5 = ScanDataLayer_StagePositionMap
NONHIER_0_VAL_5_SECTION = NONHIERLAYER_0_LEVEL_5_SECTION
NONHIER_0_VAL_5_IMAGENUMBER_X = 1
NONHIER_0_VAL_5_IMAGENUMBER_Y = 1
NONHIER_0_VAL_6 = ScanDataLayer_Empty
NONHIER_0_VAL_6_SECTION = NONHIERLAYER_0_LEVEL_6_SECTION
NONHIER_0_VAL_6_IMAGENUMBER_X = 1
NONHIER_0_VAL_6_IMAGENUMBER_Y = 1
NONHIER_0_VAL_7 = ProfileXMLHeader
NONHIER_0_VAL_7_SECTION = NONHIERLAYER_0_LEVEL_7_SECTION
NONHIER_0_VAL_7_IMAGENUMBER_X = 1
NONHIER_0_VAL_7_IMAGENUMBER_Y = 1
NONHIER_0_VAL_8 = ProfileXML
NONHIER_0_VAL_8_SECTION = NONHIERLAYER_0_LEVEL_8_SECTION
NONHIER_0_VAL_8_IMAGENUMBER_X = 1
NONHIER_0_VAL_8_IMAGENUMBER_Y = 1
NONHIER_0_VAL_9 = ScannedFOVsMap
NONHIER_0_VAL_9_SECTION = NONHIERLAYER_0_LEVEL_9_SECTION
NONHIER_0_VAL_9_IMAGENUMBER_X = 1
NONHIER_0_VAL_9_IMAGENUMBER_Y = 1
NONHIER_0_VAL_10 = ScanDataLayer_WholeSlide
NONHIER_0_VAL_10_SECTION = NONHIERLAYER_0_LEVEL_10_SECTION
NONHIER_0_VAL_10_IMAGENUMBER_X = 1
NONHIER_0_VAL_10_IMAGENUMBER_Y = 1
NONHIER_1_NAME = StitchingLayer
NONHIER_1_COUNT = 1
NONHIER_1_SECTION = NONHIERLAYER_1_SECTION
NONHIER_1_VAL_0 = DataLevel_V1.0
NONHIER_1_VAL_0_SECTION = NONHIERLAYER_1_LEVEL_0_SECTION
NONHIER_1_VAL_0_IMAGENUMBER_X = 1
NONHIER_1_VAL_0_IMAGENUMBER_Y = 1
NONHIER_2_NAME = StitchingIntensityLayer
NONHIER_2_COUNT = 1
NONHIER_2_SECTION = NONHIERLAYER_2_SECTION
NONHIER_2_VAL_0 = StitchingIntensityLevel
NONHIER_2_VAL_0_SECTION = NONHIERLAYER_2_LEVEL_0_SECTION
NONHIER_2_VAL_0_IMAGENUMBER_X = 2
NONHIER_2_VAL_0_IMAGENUMBER_Y = 1
NONHIER_3_NAME = VIMSLIDE_HISTOGRAM_DATA
NONHIER_3_COUNT = 1
NONHIER_3_SECTION = NONHIERLAYER_3_SECTION
NONHIER_3_VAL_0 = default
NONHIER_3_VAL_0_SECTION = NONHIERLAYER_3_LEVEL_0_SECTION
NONHIER_3_VAL_0_IMAGENUMBER_X = 1
NONHIER_3_VAL_0_IMAGENUMBER_Y = 1
[DATAFILE]
FILE_COUNT = 22
FILE_0 = Data0000.dat
FILE_1 = Data0001.dat
FILE_2 = Data0002.dat
FILE_3 = Data0003.dat
FILE_4 = Data0004.dat
FILE_5 = Data0005.dat
FILE_6 = Data0006.dat
FILE_7 = Data0007.dat
FILE_8 = Data0008.dat
FILE_9 = Data0009.dat
FILE_10 = Data0010.dat
FILE_11 = Data0011.dat
FILE_12 = Data0012.dat
FILE_13 = Data0013.dat
FILE_14 = Data0014.dat
FILE_15 = Data0015.dat
FILE_16 = Data0016.dat
FILE_17 = Data0017.dat
FILE_18 = Data0018.dat
FILE_19 = Data0019.dat
FILE_20 = Data0020.dat
FILE_21 = Data0021.dat
[LAYER_0_LEVEL_0_SECTION]
IMAGE_FILL_COLOR_BGR = 8421504
MICROMETER_PER_PIXEL_X = 0.274633424081769
MICROMETER_PER_PIXEL_Y = 0.274633424081769
DIGITIZER_WIDTH = 305
DIGITIZER_HEIGHT = 255
OVERLAP_X = 109.979652173913
OVERLAP_Y = 109.979652173913
IMAGE_CONCAT_FACTOR = 0
IMAGE_FORMAT = JPEG
IMAGE_COMPRESSION_FACTOR = 80
[LAYER_0_LEVEL_1_SECTION]
IMAGE_FILL_COLOR_BGR = 8421504
MICROMETER_PER_PIXEL_X = 0.549031716807304
MICROMETER_PER_PIXEL_Y = 0.548983135948578
DIGITIZER_WIDTH = 305
DIGITIZER_HEIGHT = 255
OVERLAP_X = 54.9898260869567
OVERLAP_Y = 54.9898260869567
IMAGE_CONCAT_FACTOR = 1
IMAGE_FORMAT = JPEG
IMAGE_COMPRESSION_FACTOR = 80
[LAYER_0_LEVEL_2_SECTION]
IMAGE_FILL_COLOR_BGR = 8421504
MICROMETER_PER_PIXEL_X = 1.09806343361461
MICROMETER_PER_PIXEL_Y = 1.09796627189716
DIGITIZER_WIDTH = 305
DIGITIZER_HEIGHT = 255
OVERLAP_X = 27.4949130434783
OVERLAP_Y = 27.4949130434783
IMAGE_CONCAT_FACTOR = 1
IMAGE_FORMAT = JPEG
IMAGE_COMPRESSION_FACTOR = 80
[LAYER_0_LEVEL_3_SECTION]
IMAGE_FILL_COLOR_BGR = 8421504
MICROMETER_PER_PIXEL_X = 2.19521862617577
MICROMETER_PER_PIXEL_Y = 2.19484437107687
DIGITIZER_WIDTH = 305
DIGITIZER_HEIGHT = 255
OVERLAP_X = 13.7474565217392
OVERLAP_Y = 13.7474565217392
IMAGE_CONCAT_FACTOR = 1
IMAGE_FORMAT = JPEG
IMAGE_COMPRESSION_FACTOR = 80
[LAYER_0_LEVEL_4_SECTION]
IMAGE_FILL_COLOR_BGR = 8421504
MICROMETER_PER_PIXEL_X = 4.38863197387607
MICROMETER_PER_PIXEL_Y = 4.38752846226095
DIGITIZER_WIDTH = 305
DIGITIZER_HEIGHT = 255
OVERLAP_X = 6.87372826086958
OVERLAP_Y = 6.87372826086958
IMAGE_CONCAT_FACTOR = 1
IMAGE_FORMAT = JPEG
IMAGE_COMPRESSION_FACTOR = 80
[LAYER_0_LEVEL_5_SECTION]
IMAGE_FILL_COLOR_BGR = 8421504
MICROMETER_PER_PIXEL_X = 8.77726394775214
MICROMETER_PER_PIXEL_Y = 8.7750569245219
DIGITIZER_WIDTH = 305
DIGITIZER_HEIGHT = 255
OVERLAP_X = 3.43686413043479
OVERLAP_Y = 3.43686413043479
IMAGE_CONCAT_FACTOR = 1
IMAGE_FORMAT = JPEG
IMAGE_COMPRESSION_FACTOR = 80
[LAYER_0_LEVEL_6_SECTION]
IMAGE_FILL_COLOR_BGR = 8421504
MICROMETER_PER_PIXEL_X = 17.5473393091425
MICROMETER_PER_PIXEL_Y = 17.5415192781089
DIGITIZER_WIDTH = 305
DIGITIZER_HEIGHT = 255
OVERLAP_X = 1.7184320652174
OVERLAP_Y = 1.7184320652174
IMAGE_CONCAT_FACTOR = 1
IMAGE_FORMAT = JPEG
IMAGE_COMPRESSION_FACTOR = 80
[LAYER_0_LEVEL_7_SECTION]
IMAGE_FILL_COLOR_BGR = 8421504
MICROMETER_PER_PIXEL_X = 35.0803190934821
MICROMETER_PER_PIXEL_Y = 35.0658746430299
DIGITIZER_WIDTH = 305
DIGITIZER_HEIGHT = 255
OVERLAP_X = 0.859216032608698
OVERLAP_Y = 0.859216032608698
IMAGE_CONCAT_FACTOR = 1
IMAGE_FORMAT = JPEG
IMAGE_COMPRESSION_FACTOR = 80
[LAYER_0_LEVEL_8_SECTION]
IMAGE_FILL_COLOR_BGR = 8421504
MICROMETER_PER_PIXEL_X = 70.1606381869641
MICROMETER_PER_PIXEL_Y = 70.1317492860597
DIGITIZER_WIDTH = 305
DIGITIZER_HEIGHT = 255
OVERLAP_X = 0.429608016304349
OVERLAP_Y = 0.429608016304349
IMAGE_CONCAT_FACTOR = 1
IMAGE_FORMAT = JPEG
IMAGE_COMPRESSION_FACTOR = 80
[LAYER_1_LEVEL_0_SECTION]
ZSTACK_STEP_COUNT = 0
ZSTACK_FIRST_LEVEL = 0
FILTER_NAME = DAPI
ZDIFF = 2.17
XDIFF = 0
YDIFF = 0
COLOR_R = 0
COLOR_G = 0
COLOR_B = 255
USE_RED_CHANNEL = True
USE_GREEN_CHANNEL = False
USE_BLUE_CHANNEL = False
FILTER_REAL_POSITION = 0
IS_MASTER_FILTER = True
STORING_CHANNEL_NUMBER = 0
IS_STITCHING_FILTER = True
ACTIVE = ON
MODIFY = ON
THRESHOLD = 0
DATA_IN_THIS_FILTER_LEVEL = FilterLevel_0
EXPOSUREPERCENTAGE = 100
DIGITALGAIN = 0
EXPOSURE_TIME = 1200
EXCITATIONPERCENTAGE = 100
EXTENDED_STEP_SIZE = 0
EXTENDED_STEP_COUNT = 1
VIMSLIDE_HISTOGRAM_DATA_CHANNEL_SIZE = 256
EXCITATION_WAVELENGTH = 377
EXCITATION_BANDWIDTH = 50
EMISSION_WAVELENGTH = 447
EMISSION_BANDWIDTH = 60
DECONVOLUTION_USED = NO
OPTIMAL_HISTOGRAM_MINVAL = 0
OPTIMAL_HISTOGRAM_MAXVAL = 1
BRIGHTNESS = 32
CONTRAST = 15
GAMMA = 1
MODIFIED_COLOR_R = 0
MODIFIED_COLOR_G = 0
MODIFIED_COLOR_B = 255
[LAYER_1_LEVEL_1_SECTION]
ZSTACK_STEP_COUNT = 0
ZSTACK_FIRST_LEVEL = 0
FILTER_NAME = SP-ORG
ZDIFF = 0
XDIFF = 0
YDIFF = 0
COLOR_R = 255
COLOR_G = 0
COLOR_B = 0
USE_RED_CHANNEL = True
USE_GREEN_CHANNEL = False
USE_BLUE_CHANNEL = False
FILTER_REAL_POSITION = 2
IS_MASTER_FILTER = False
STORING_CHANNEL_NUMBER = 1
IS_STITCHING_FILTER = False
ACTIVE = ON
MODIFY = ON
THRESHOLD = 0
DATA_IN_THIS_FILTER_LEVEL = FilterLevel_0
EXPOSUREPERCENTAGE = 100
DIGITALGAIN = 0
EXPOSURE_TIME = 80000
EXCITATIONPERCENTAGE = 100
EXTENDED_STEP_SIZE = 0
EXTENDED_STEP_COUNT = 1
VIMSLIDE_HISTOGRAM_DATA_CHANNEL_SIZE = 256
EXCITATION_WAVELENGTH = 543
EXCITATION_BANDWIDTH = 22
EMISSION_WAVELENGTH = 586
EMISSION_BANDWIDTH = 20
DECONVOLUTION_USED = NO
OPTIMAL_HISTOGRAM_MINVAL = 0
OPTIMAL_HISTOGRAM_MAXVAL = 1
BRIGHTNESS = 49
CONTRAST = 26
GAMMA = 1
MODIFIED_COLOR_R = 255
MODIFIED_COLOR_G = 0
MODIFIED_COLOR_B = 0
[LAYER_2_SECTION]
EXTENDED_FOCUS_LEVEL = -1
ZERO_FOCUS_LEVEL = 0
LAST_Z_STACKED_ZOOM_LEVEL = 9
[LAYER_2_LEVEL_0_SECTION]
OFFSET_IN_MICROMETERS = 0
[LAYER_0_SECTION]
SHARPENED = 16
[NONHIERLAYER_0_LEVEL_0_SECTION]
SCANMAP_IMAGE_TYPE = PNG
SCANMAP_IMAGE_WIDTH = 36
SCANMAP_IMAGE_HEIGHT = 96
[NONHIERLAYER_0_LEVEL_5_SECTION]
STAGEPOSMAP_IMAGE_TYPE = PNG
STAGEPOSMAP_IMAGE_WIDTH = 36
STAGEPOSMAP_IMAGE_HEIGHT = 96
[NONHIERLAYER_0_LEVEL_2_SECTION]
THUMBNAIL_IMAGE_TYPE = JPEG
THUMBNAIL_IMAGE_WIDTH = 1545
THUMBNAIL_IMAGE_HEIGHT = 3358
[NONHIERLAYER_0_LEVEL_3_SECTION]
BARCODE_IMAGE_TYPE = JPEG
BARCODE_IMAGE_WIDTH = 1691
BARCODE_IMAGE_HEIGHT = 1221
BARCODE_IMAGE_FLIP = False
[NONHIERLAYER_0_LEVEL_10_SECTION]
WHOLE_SLIDE_IMAGE_TYPE = JPEG
WHOLE_SLIDE_IMAGE_WIDTH = 2044
WHOLE_SLIDE_IMAGE_HEIGHT = 6002
WHOLE_SLIDE_PREVIEW_ROI_LEFT = 211
WHOLE_SLIDE_PREVIEW_ROI_TOP = 0
WHOLE_SLIDE_PREVIEW_ROI_RIGHT = 1545
WHOLE_SLIDE_PREVIEW_ROI_BOTTOM = 3358
WHOLE_SLIDE_BARCODE_ROI_LEFT = 140
WHOLE_SLIDE_BARCODE_ROI_TOP = 3438
WHOLE_SLIDE_BARCODE_ROI_RIGHT = 1691
WHOLE_SLIDE_BARCODE_ROI_BOTTOM = 1221
[NONHIERLAYER_0_SECTION]
SCANNER_HARDWARE_VERSION = Pannoramic MIDI
SCANNER_SOFTWARE_VERSION = 1.1.0.154107
SCANNER_CAMERA_TYPE = Point Grey GS3-U3-51S5M-C
SCANNER_HARDWARE_ID = PMIDI21M1502
OBJECT_GUIDE_HYSTERESIS_X = 54
OBJECT_GUIDE_HYSTERESIS_Y = 54
AVEGARE_IMAGE_OVERLAP_X_IN_PIXELS = 109.979652173913
AVEGARE_IMAGE_OVERLAP_Y_IN_PIXELS = 109.979652173913
CAMERA_ROTATION = 0.05595289
SCANNING_TIME_IN_SEC = 40
SCANNED_FOV_COUNT = 136
[NONHIERLAYER_1_SECTION]
DATA_FORMAT_VERSION = 258
[NONHIERLAYER_2_LEVEL_0_SECTION]
COMPRESSSED_STITCHING_VERSION = 1
COMPRESSSED_STITCHING_TABLE_WIDTH = 36
COMPRESSSED_STITCHING_TABLE_HEIGHT = 96
COMPRESSSED_STITCHING_ORIG_CAMERA_TILE_WIDTH = 2444
COMPRESSSED_STITCHING_ORIG_CAMERA_TILE_HEIGHT = 2044
COMPRESSED_STITCHING_ORIG_CAMERA_TILE_OVERLAP_X = 108
COMPRESSED_STITCHING_ORIG_CAMERA_TILE_OVERLAP_Y = 108
COMPRESSED_STITCHING_ORIG_SLIDE_SCANNED_AREA_IN_PIXELS__LEFT = 34816
COMPRESSED_STITCHING_ORIG_SLIDE_SCANNED_AREA_IN_PIXELS__TOP = 113108
COMPRESSED_STITCHING_ORIG_SLIDE_SCANNED_AREA_IN_PIXELS__RIGHT = 51136
COMPRESSED_STITCHING_ORIG_SLIDE_SCANNED_AREA_IN_PIXELS__BOTTOM = 136254
[NONHIERLAYER_3_SECTION]
VIMSLIDE_HISTOGRAM_DATA_CHANNEL_NUM = 2
VIMSLIDE_HISTOGRAM_DATA_FORMAT_VERSION = 257
VIMSLIDE_HISTOGRAM_DATA_CHANNEL_SIZE = 256
[NONHIERLAYER_0_LEVEL_4_SECTION]
PREVIEW_IMAGE_TYPE = JPEG
PREVIEW_IMAGE_WIDTH = 656
PREVIEW_IMAGE_HEIGHT = 1448
